# Supplementary material for: Minimized sample consumption for time-resolved serial crystallography applied to the redox cycle of human NQO1
Source: Commun Chem. 2026 Jan 29;9:107. doi: 10.1038/s42004-026-01908-9 (PMC12957379; doi:10.1038/s42004-026-01908-9)
Supplement: Supplementary file 3 — supplementary data 1 [file 42004_2026_1908_MOESM3_ESM.xlsx]

## Sheet: Figure 3d
Distance	Concentration	Distance	Concentration
mm	mM	µm	mM
0	2.39871	0	23
0.0002002	4.22466	0.45161	23
0.0004004	5.37515	0.74116	23
0.000600601	5.85018	1.04558	23
0.000800801	5.64974	1.48117	23
0.001	4.77385	1.89549	23
0.0012	3.57063	2.22119	23
0.0014	2.76121	2.56361	23
0.0016	2.17301	2.96121	23
0.0018	1.80602	3.33937	23
0.002	1.65128	3.70122	23
0.0022	1.64595	4.07509	23
0.0024	1.79094	4.43931	23
0.0026	2.08625	4.79596	23
0.0028	2.53597	5.17739	23
0.003	2.95634	5.56692	23
0.0032	3.80879	5.91548	23
0.0034	5.1559	6.25679	23
0.0036	6.9953	6.65356	23
0.0038	9.32698	7.05876	23
0.004	12.4106	7.39194	23
0.0042	17.1745	7.71799	23
0.0044	23.3853	8.12991	23
0.0046	31.0176	8.54675	23
0.0048	39.8316	8.8677	23
0.00501	49.7826	9.18487	23
0.00521	61.118	9.60548	23
0.00541	73.2042	10.0311	23
0.00561	86.0412	10.3433	23
0.00581	99.6558	10.6517	23
0.00601	114.088	11.0811	23
0.00621	129.202	11.5124	23
0.00641	143.606	11.8194	23
0.00661	157.686	12.1276	23
0.00681	171.389	12.5577	23
0.00701	184.657	12.9861	23
0.00721	197.606	13.296	23
0.00741	210.026	13.6071	23
0.00761	221.076	14.0343	23
0.00781	230.86	14.4598	23
0.00801	239.369	14.7728	23
0.00821	246.593	15.087	23
0.00841	252.632	15.5129	23
0.00861	256.761	15.938	23
0.00881	258.71	16.2525	23
0.00901	259.573	16.5676	23
0.00921	259.499	16.9921	23
0.00941	258.484	17.4158	23
0.00961	256.526	17.7316	23
0.00981	253.626	18.0481	23
0.01001	248.559	18.4712	23
0.01021	242.378	18.8934	23
0.01041	235.199	19.2137	23
0.01061	227.009	19.5375	23
0.01081	217.767	19.9562	23
0.01101	207.481	20.3702	23
0.01121	196.472	20.6986	23
0.01141	186.153	21.0306	23
0.01161	175.856	21.4411	23
0.01181	165.583	21.8471	23
0.01201	155.392	22.1838	23
0.01221	145.307	22.5248	23
0.01241	135.215	22.9307	23
0.01261	125.256	23.3359	23
0.01281	117.214	23.6766	23
0.01301	109.968	24.0181	23
0.01321	103.519	24.4225	23
0.01341	97.8668	24.8262	23
0.01361	92.9721	25.1684	23
0.01381	88.8075	25.5114	23
0.01401	85.3731	25.9143	23
0.01421	82.9285	26.3166	23
0.01441	81.1236	26.6674	23
0.01461	79.7444	27.0254	23
0.01481	78.7505	27.4205	23
0.01502	78.0718	27.8076	23
0.01522	77.7501	28.1735	23
0.01542	77.7855	28.547	23
0.01562	78.1487	28.9266	23
0.01582	78.0932	29.2986	23
0.01602	78.0968	29.6805	23
0.01622	78.1596	30.0836	23
0.01642	78.2816	30.4481	23
0.01662	78.4627	30.8008	23
0.01682	78.6983	31.208	23
0.01702	78.9882	31.6286	23
0.01722	79.333	31.9678	23
0.01742	79.6807	32.296	23
0.01762	79.8384	32.7276	23
0.01782	79.9472	33.1736	23
0.01802	80.0072	33.4874	23
0.01822	80.0167	33.7636	23
0.01842	79.9784	34.2243	23
0.01862	79.8947	34.7689	23
0.01882	79.7656	34.9611	23
0.01902	79.5909	35.1237	23
0.01922	79.314	35.6979	23
0.01942	78.862	36.3769	23
0.01962	78.3817	36.4348	23
0.01982	77.8731	36.4837	23
0.02002	77.3361	37.2287	23
0.02022	76.7721	37.77	23
0.02042	76.1869	37.9439	23
0.02062	75.5721	38.3154	23
0.02082	74.9276	38.6645	23
0.02102	74.2964	38.9045	23
0.02122	73.7998	39.3907	23
0.02142	73.345	40.0976	23
0.02162	72.932	40.1169	23
0.02182	72.5607	40.1301	23
0.02202	72.2292	40.8431	23
0.02222	71.9369	41.3164	23
0.02242	71.6838	41.4709	23
0.02262	71.4698	41.6635	23
0.02282	71.3011	42.0987	23
0.02302	71.1818	42.4479	23
0.02322	71.0765	42.7507	23
0.02342	70.9852	43.2148	23
0.02362	70.9078	43.4331	23
0.02382	70.8405	43.5756	23
0.02402	70.7865	44.1155	23
0.02422	70.7456	44.6872	23
0.02442	70.7181	44.9667	23
0.02462	70.6988	45.7839	23
0.02482	70.5957	45.8178	23
0.02503	70.4814	45.9354	23
0.02523	70.356	46.669	23
0.02543	70.2193	46.8806	23
0.02563	70.0715	47.5201	23
0.02583	69.9125	47.9773	23
0.02603	69.7424	48.3151	23
0.02623	69.5611	48.8022	23
0.02643	69.3687	49.0876	23
0.02663	69.1602	49.3262	23
0.02683	68.9436	49.8735	23
0.02703	68.7287	50.5284	23
0.02723	68.5158	50.6594	23
0.02743	68.3048	50.769	23
0.02763	68.0957	51.4454	23
0.02783	67.8886	52.2118	23
0.02803	67.6835	52.2313	23
0.02823	67.4803	52.2506	23
0.02843	67.279	52.9437	23
0.02863	67.0893	53.6303	23
0.02883	66.921	53.6561	23
0.02903	66.7646	53.6821	23
0.02923	66.6201	54.3685	23
0.02943	66.4896	55.0485	23
0.02963	66.3731	55.0822	23
0.02983	66.2705	55.1216	23
0.03003	66.182	55.824	23
0.03023	66.1075	56.356	23
0.03043	66.0528	56.5254	23
0.03063	66.0139	56.7551	23
0.03083	65.9904	57.218	23
0.03103	65.9827	57.5484	23
0.03123	65.9896	57.9065	23
0.03143	66.0109	58.4082	23
0.03163	66.0465	58.5949	23
0.03183	66.0967	58.7282	23
0.03203	66.161	59.2834	23
0.03223	66.2377	59.9652	23
0.03243	66.3265	59.997	23
0.03263	66.4275	60.0365	23
0.03283	66.5407	60.7106	23
0.03303	66.666	61.2529	23
0.03323	66.8033	61.4233	23
0.03343	66.952	61.6388	23
0.03363	67.1122	62.1334	23
0.03383	67.2837	62.5247	23
0.03403	67.4612	62.8435	23
0.03423	67.6439	63.2433	23
0.03443	67.8321	63.5497	23
0.03463	68.0257	63.7932	23
0.03483	68.2248	64.2559	23
0.03504	68.4294	64.8382	23
0.03524	68.6393	64.9632	23
0.03544	68.8548	65.0661	23
0.03564	69.0761	65.6763	23
0.03584	69.3029	66.3659	23
0.03604	69.53	66.3893	23
0.03624	69.7545	66.4154	23
0.03644	69.979	67.082	23
0.03664	70.203	67.6939	23
0.03684	70.4274	67.7716	23
0.03704	70.652	67.8647	23
0.03724	70.8769	68.4375	23
0.03744	71.102	68.915	23
0.03764	71.3274	69.1035	23
0.03784	71.5531	69.3296	23
0.03804	71.7782	69.7695	23
0.03824	71.9984	70.2283	23
0.03844	72.2168	70.4402	23
0.03864	72.4334	70.6058	23
0.03884	72.6483	71.1108	23
0.03904	72.8613	71.7564	23
0.03924	73.0725	71.7815	23
0.03944	73.2819	71.8011	23
0.03964	73.4895	72.4493	23
0.03984	73.6954	73.044	23
0.04004	73.8994	73.117	23
0.04024	74.1017	73.2353	23
0.04044	74.3021	73.7819	23
0.04064	74.5007	74.0512	23
0.04084	74.6984	74.4467	23
0.04104	74.8965	75.0437	23
0.04124	75.0938	75.1115	23
0.04144	75.2907	75.2492	23
0.04164	75.487	75.7544	23
0.04184	75.6827	75.9561	23
0.04204	75.878	76.3914	23
0.04224	76.0726	77.1117	23
0.04244	76.2667	77.1299	23
0.04264	76.4603	77.1482	23
0.04284	76.6534	77.8324	23
0.04304	76.8458	78.4899	23
0.04324	77.0378	78.534	23
0.04344	77.2292	78.5799	23
0.04364	77.4193	79.2356	23
0.04384	77.6038	79.8657	23
0.04404	77.7821	79.9372	23
0.04424	77.9544	80.0121	23
0.04444	78.1204	80.6539	23
0.04464	78.2803	81.2891	23
0.04484	78.434	81.3707	23
0.04505	78.5813	81.4531	23
0.04525	78.723	82.0874	23
0.04545	78.8591	82.7151	23
0.04565	78.9898	82.8051	23
0.04585	79.1149	82.895	23
0.04605	79.2344	83.5296	23
0.04625	79.3462	84.1553	23
0.04645	79.431	84.248	23
0.04665	79.5093	84.3417	23
0.04685	79.581	84.9664	23
0.04705	79.6462	85.5841	23
0.04725	79.7048	85.6848	23
0.04745	79.7568	85.7867	23
0.04765	79.8023	86.4032	23
0.04785	79.8413	87.0128	23
0.04805	79.8736	87.1216	23
0.04825	79.8994	87.2321	23
0.04845	79.9186	87.8433	23
0.04865	79.9313	88.4482	23
0.04885	79.9385	88.565	23
0.04905	79.94	88.683	23
0.04925	79.9458	89.2867	23
0.04945	79.9561	89.8842	23
0.04965	79.9648	90.0084	23
0.04985	79.9722	90.1339	23
0.05005	79.9784	90.7302	23
0.05025	79.9835	91.3284	23
0.05045	79.9874	91.4579	23
0.05065	79.9902	91.5876	23
0.05085	79.9918	92.1859	23
0.05105	79.9922	92.7829	23
0.05125	79.9915	92.9139	23
0.05145	79.9896	93.0453	23
0.05165	79.9865	93.642	23
0.05185	79.9818	94.2373	23
0.05205	79.9745	94.37	23
0.05225	79.9663	94.5035	23
0.05245	79.9571	95.1034	23
0.05265	79.947	95.7055	23
0.05285	79.9359	95.8368	23
0.05305	79.924	95.9676	23
0.05325	79.9111	96.5702	23
0.05345	79.8961	97.1751	23
0.05365	79.871	97.3036	23
0.05385	79.8442	97.4314	23
0.05405	79.8155	98.0369	23
0.05425	79.785	98.6482	23
0.05445	79.7527	98.774	23
0.05465	79.7185	98.8993	23
0.05485	79.6825	99.5114	23
0.05506	79.6434	100.126	23
0.05526	79.594	100.249	23
0.05546	79.5456	100.371	23
0.05566	79.4981	100.986	23
0.05586	79.4515	101.604	23
0.05606	79.4058	101.724	23
0.05626	79.3611	101.844	23
0.05646	79.3172	102.464	23
0.05666	79.2743	103.085	23
0.05686	79.2323	103.203	23
0.05706	79.1918	103.322	23
0.05726	79.1522	103.943	23
0.05746	79.1119	104.566	23
0.05766	79.0711	104.683	23
0.05786	79.0297	104.801	23
0.05806	78.9876	105.423	23
0.05826	78.945	106.047	23
0.05846	78.9018	106.165	23
0.05866	78.8579	106.282	23
0.05886	78.8135	106.906	23
0.05906	78.7685	107.531	23
0.05926	78.7229	107.648	23
0.05946	78.7036	107.765	23
0.05966	78.6916	108.389	23
0.05986	78.6834	109.014	23
0.06006	78.679	109.131	23
0.06026	78.6784	109.248	23
0.06046	78.6816	109.874	23
0.06066	78.6887	110.499	23
0.06086	78.6996	110.616	23
0.06106	78.7142	110.733	23
0.06126	78.7327	111.359	23
0.06146	78.7551	111.984	23
0.06166	78.7812	112.101	23
0.06186	78.8101	112.218	23
0.06206	78.8381	112.844	23
0.06226	78.8668	113.47	23
0.06246	78.8963	113.587	23
0.06266	78.9265	113.704	23
0.06286	78.9575	114.33	23
0.06306	78.9891	114.956	23
0.06326	79.0216	115.073	23
0.06346	79.0981	115.19	23
0.06366	79.1799	115.816	23
0.06386	79.2569	116.442	23
0.06406	79.3292	116.559	23
0.06426	79.3968	116.676	23
0.06446	79.4597	117.302	23
0.06466	79.5173	117.928	23
0.06486	79.5676	118.045	23
0.06507	79.6137	118.162	23
0.06527	79.6557	118.788	23
0.06547	79.6937	119.414	23
0.06567	79.7275	119.531	23
0.06587	79.7573	119.648	23
0.06607	79.783	120.275	23
0.06627	79.8046	120.901	23
0.06647	79.8221	121.018	23
0.06667	79.8356	121.135	23
0.06687	79.8449	121.761	23
0.06707	79.8502	122.387	23
0.06727	79.8501	122.504	23
0.06747	79.8423	122.621	23
0.06767	79.8332	123.247	23
0.06787	79.8227	123.873	23
0.06807	79.811	123.99	23
0.06827	79.798	124.107	23
0.06847	79.7836	124.733	23
0.06867	79.7679	125.359	23
0.06887	79.7509	125.476	23
0.06907	79.7326	125.594	23
0.06927	79.713	126.22	23
0.06947	79.6921	126.846	23
0.06967	79.6698	126.963	23
0.06987	79.6463	127.08	23
0.07007	79.6217	127.706	23
0.07027	79.5965	128.332	23
0.07047	79.5707	128.449	23
0.07067	79.5441	128.566	23
0.07087	79.5168	129.192	23
0.07107	79.4888	129.818	23
0.07127	79.4575	129.935	23
0.07147	79.4248	130.052	23
0.07167	79.3916	130.678	23
0.07187	79.358	131.304	23
0.07207	79.3239	131.422	23
0.07227	79.2892	131.539	23
0.07247	79.2536	132.165	23
0.07267	79.2177	132.791	23
0.07287	79.1815	132.908	23
0.07307	79.145	133.025	23
0.07327	79.1083	133.651	23
0.07347	79.0713	134.277	23
0.07367	79.0341	134.394	23
0.07387	78.9966	134.511	23
0.07407	78.9588	135.137	23
0.07427	78.9208	135.763	23
0.07447	78.8825	135.88	23
0.07467	78.8439	135.997	23
0.07487	78.8051	136.624	23
0.07508	78.7665	137.25	23
0.07528	78.7293	137.367	23
0.07548	78.6932	137.484	23
0.07568	78.6581	138.11	23
0.07588	78.624	138.736	23
0.07608	78.591	138.853	23
0.07628	78.5591	138.97	23
0.07648	78.5281	139.596	23
0.07668	78.4982	140.222	23
0.07688	78.4693	140.339	23
0.07708	78.4415	140.456	23
0.07728	78.4147	141.082	23
0.07748	78.3889	141.708	23
0.07768	78.3642	141.825	23
0.07788	78.3409	141.943	23
0.07808	78.3193	142.569	23
0.07828	78.2987	143.195	23
0.07848	78.2791	143.312	23
0.07868	78.2605	143.429	23
0.07888	78.243	144.055	23
0.07908	78.2323	144.681	23
0.07928	78.2229	144.798	23
0.07948	78.2143	144.915	23
0.07968	78.2067	145.541	23
0.07988	78.1998	146.167	23
0.08008	78.1938	146.284	23
0.08028	78.1888	146.401	23
0.08048	78.185	147.027	23
0.08068	78.1824	147.654	23
0.08088	78.181	147.771	23
0.08108	78.1808	147.888	23
0.08128	78.1818	148.514	23
0.08148	78.184	149.14	23
0.08168	78.1874	149.257	23
0.08188	78.1919	149.374	23
0.08208	78.1977	150	23
0.08228	78.2047
0.08248	78.2128
0.08268	78.2222
0.08288	78.233
0.08308	78.244
0.08328	78.2541
0.08348	78.2631
0.08368	78.2712
0.08388	78.2783
0.08408	78.2844
0.08428	78.2896
0.08448	78.2937
0.08468	78.2969
0.08488	78.299
0.08509	78.3002
0.08529	78.3004
0.08549	78.2996
0.08569	78.298
0.08589	78.2962
0.08609	78.2928
0.08629	78.2878
0.08649	78.281
0.08669	78.2725
0.08689	78.2635
0.08709	78.2501
0.08729	78.2309
0.08749	78.2058
0.08769	78.175
0.08789	78.1382
0.08809	78.0948
0.08829	78.0459
0.08849	77.9917
0.08869	77.9321
0.08889	77.867
0.08909	77.7965
0.08929	77.7206
0.08949	77.6393
0.08969	77.5526
0.08989	77.4605
0.09009	77.3629
0.09029	77.26
0.09049	77.1516
0.09069	77.0378
0.09089	76.9065
0.09109	76.7631
0.09129	76.612
0.09149	76.4533
0.09169	76.287
0.09189	76.1131
0.09209	75.9315
0.09229	75.7423
0.09249	75.5455
0.09269	75.3411
0.09289	75.129
0.09309	74.9093
0.09329	74.6819
0.09349	74.447
0.09369	74.2042
0.09389	73.9536
0.09409	73.6961
0.09429	73.4316
0.09449	73.1602
0.09469	72.8818
0.09489	72.5842
0.0951	72.2769
0.0953	71.9691
0.0955	71.6608
0.0957	71.352
0.0959	71.0428
0.0961	70.7359
0.0963	70.4275
0.0965	70.1173
0.0967	69.8054
0.0969	69.4916
0.0971	69.176
0.0973	68.8587
0.0975	68.5396
0.0977	68.2186
0.0979	67.8959
0.0981	67.5714
0.0983	67.2451
0.0985	66.9171
0.0987	66.5872
0.0989	66.2647
0.0991	65.9595
0.0993	65.6603
0.0995	65.3671
0.0997	65.0799
0.0999	64.7987
0.1001	64.5234
0.1003	64.2542
0.1005	63.9909
0.1007	63.7337
0.1009	63.4824
0.1011	63.2371
0.1013	62.9978
0.1015	62.7645
0.1017	62.5375
0.1019	62.3181
0.1021	62.1063
0.1023	61.9019
0.1025	61.7049
0.1027	61.5154
0.1029	61.3376
0.1031	61.1831
0.1033	61.0373
0.1035	60.9002
0.1037	60.7718
0.1039	60.652
0.1041	60.541
0.1043	60.4392
0.1045	60.3464
0.1047	60.2627
0.1049	60.1878
0.10511	60.122
0.10531	60.0651
0.10551	60.0173
0.10571	59.9784
0.10591	59.9485
0.10611	59.9275
0.10631	59.9156
0.10651	59.9126
0.10671	59.9186
0.10691	59.9342
0.10711	59.9621
0.10731	59.9978
0.10751	60.0412
0.10771	60.0925
0.10791	60.1516
0.10811	60.2185
0.10831	60.2932
0.10851	60.3757
0.10871	60.466
0.10891	60.5641
0.10911	60.67
0.10931	60.7837
0.10951	60.9053
0.10971	61.0347
0.10991	61.1713
0.11011	61.3148
0.11031	61.4652
0.11051	61.6225
0.11071	61.7867
0.11091	61.9587
0.11111	62.1422
0.11131	62.328
0.11151	62.5163
0.11171	62.7069
0.11191	62.9
0.11211	63.0955
0.11231	63.2921
0.11251	63.4913
0.11271	63.6937
0.11291	63.8993
0.11311	64.1081
0.11331	64.3201
0.11351	64.5353
0.11371	64.7537
0.11391	64.9754
0.11411	65.2002
0.11431	65.4283
0.11451	65.6595
0.11471	65.894
0.11491	66.1269
0.11512	66.3473
0.11532	66.569
0.11552	66.7919
0.11572	67.016
0.11592	67.2412
0.11612	67.4677
0.11632	67.6955
0.11652	67.9244
0.11672	68.1545
0.11692	68.3858
0.11712	68.6183
0.11732	68.8521
0.11752	69.087
0.11772	69.323
0.11792	69.5604
0.11812	69.7991
0.11832	70.0391
0.11852	70.2805
0.11872	70.5232
0.11892	70.7664
0.11912	71.013
0.11932	71.2644
0.11952	71.5205
0.11972	71.7813
0.11992	72.0469
0.12012	72.3172
0.12032	72.5919
0.12052	72.8712
0.12072	73.155
0.12092	73.4434
0.12112	73.7364
0.12132	74.034
0.12152	74.3361
0.12172	74.6429
0.12192	74.9542
0.12212	75.27
0.12232	75.5905
0.12252	75.9155
0.12272	76.2451
0.12292	76.5657
0.12312	76.8983
0.12332	77.2432
0.12352	77.6005
0.12372	77.9702
0.12392	78.3522
0.12412	78.7466
0.12432	79.1534
0.12452	79.5725
0.12472	80.004
0.12492	80.4478
0.12513	80.9041
0.12533	81.3726
0.12553	81.857
0.12573	82.3569
0.12593	82.8724
0.12613	83.4035
0.12633	83.9501
0.12653	84.5122
0.12673	85.0854
0.12693	85.6905
0.12713	86.3388
0.12733	87.0304
0.12753	87.7651
0.12773	88.543
0.12793	89.3644
0.12813	90.2345
0.12833	91.1456
0.12853	92.0978
0.12873	93.0909
0.12893	94.1251
0.12913	95.2002
0.12933	96.3164
0.12953	97.4735
0.12973	98.6717
0.12993	99.9108
0.13013	101.191
0.13033	102.512
0.13053	103.898
0.13073	105.539
0.13093	107.193
0.13113	108.859
0.13133	110.537
0.13153	112.228
0.13173	113.931
0.13193	115.647
0.13213	117.375
0.13233	119.116
0.13253	120.869
0.13273	122.634
0.13293	124.412
0.13313	126.201
0.13333	127.981
0.13353	129.758
0.13373	131.53
0.13393	133.299
0.13413	135.064
0.13433	136.826
0.13453	138.69
0.13473	140.338
0.13493	141.683
0.13514	142.724
0.13534	143.461
0.13554	143.84
0.13574	143.957
0.13594	143.817
0.13614	143.422
0.13634	142.772
0.13654	141.866
0.13674	140.705
0.13694	139.288
0.13714	137.615
0.13734	135.688
0.13754	133.504
0.13774	131.065
0.13794	128.143
0.13814	120.735
0.13834	113.652
0.13854	106.897
0.13874	100.468
0.13894	94.3652
0.13914	88.5894
0.13934	83.1402
0.13954	78.0177
0.13974	73.2217
0.13994	68.7524
0.14014	64.6096
0.14034	60.7935
0.14054	57.304
0.14074	54.1411
0.14094	51.3048
0.14114	48.7952
0.14134	46.3789
0.14154	44.3384
0.14174	42.9242
0.14194	41.7041
0.14214	40.6179
0.14234	39.6219
0.14254	38.7162
0.14274	37.9006
0.14294	37.1753
0.14314	36.5403
0.14334	35.9954
0.14354	35.5408
0.14374	35.1764
0.14394	34.9022
0.14414	34.7183
0.14434	34.6246
0.14454	34.6211
0.14474	34.7078
0.14494	34.8847
0.14515	34.1018
0.14535	32.7295
0.14555	31.1214
0.14575	29.2775
0.14595	27.2318
0.14615	25.1762
0.14635	23.1237
0.14655	21.0741
0.14675	19.0276
0.14695	16.984
0.14715	15.2979
0.14735	14.7942
0.14755	14.3222
0.14775	13.8819
0.14795	13.4733
0.14815	13.1093
0.14835	12.8878
0.14855	12.7075
0.14875	12.3819
0.14895	9.28239
0.14915	6.68064
0.14935	4.57667
0.14955	2.9705
0.14975	1.86211
0.14995	1.2515

## Sheet: Figure 3h
Distance	Intensity	Intensity	Intensity	Distance	Intensity	Distance	Intensity
µm	AU	AU	AU	µm	AU	µm	AU
		Background correction	Normalization	Equimolar Point		Oil Boundary
		Col(B)-15.26	(col(C) - min(col(C))) / (max(col(C)) - min(col(C)))
0	84	68.74	0.53333	0	0.076	79.93	0
0.19736	84	68.74	0.53333	0.19736	0.076	79.93	0.01
0.39471	84	68.74	0.53333	0.39471	0.076	79.93	0.02
0.59207	85	69.74	0.54074	0.59207	0.076	79.93	0.03
0.78943	86	70.74	0.54815	0.78943	0.076	79.93	0.04
0.98679	88	72.74	0.56296	0.98679	0.076	79.93	0.05
1.18414	90	74.74	0.57778	1.18414	0.076	79.93	0.06
1.3815	91	75.74	0.58519	1.3815	0.076	79.93	0.07
1.57886	93	77.74	0.6	1.57886	0.076	79.93	0.08
1.77622	94	78.74	0.60741	1.77622	0.076	79.93	0.09
1.97357	95	79.74	0.61481	1.97357	0.076	79.93	0.1
2.17093	97	81.74	0.62963	2.17093	0.076	79.93	0.11
2.36829	98	82.74	0.63704	2.36829	0.076	79.93	0.12
2.56565	99	83.74	0.64444	2.56565	0.076	79.93	0.13
2.763	101	85.74	0.65926	2.763	0.076	79.93	0.14
2.96036	102	86.74	0.66667	2.96036	0.076	79.93	0.15
3.15772	102	86.74	0.66667	3.15772	0.076	79.93	0.16
3.35508	103	87.74	0.67407	3.35508	0.076	79.93	0.17
3.55243	105	89.74	0.68889	3.55243	0.076	79.93	0.18
3.74979	107	91.74	0.7037	3.74979	0.076	79.93	0.19
3.94715	108	92.74	0.71111	3.94715	0.076	79.93	0.2
4.14451	109	93.74	0.71852	4.14451	0.076	79.93	0.21
4.34186	110	94.74	0.72593	4.34186	0.076	79.93	0.22
4.53922	110	94.74	0.72593	4.53922	0.076	79.93	0.23
4.73658	112	96.74	0.74074	4.73658	0.076	79.93	0.24
4.93394	113	97.74	0.74815	4.93394	0.076	79.93	0.25
5.13129	113	97.74	0.74815	5.13129	0.076	79.93	0.26
5.32865	114	98.74	0.75556	5.32865	0.076	79.93	0.27
5.52601	114	98.74	0.75556	5.52601	0.076	79.93	0.28
5.72337	115	99.74	0.76296	5.72337	0.076	79.93	0.29
5.92072	117	101.74	0.77778	5.92072	0.076	79.93	0.3
6.11808	118	102.74	0.78519	6.11808	0.076	79.93	0.31
6.31544	119	103.74	0.79259	6.31544	0.076	79.93	0.32
6.5128	121	105.74	0.80741	6.5128	0.076	79.93	0.33
6.71015	123	107.74	0.82222	6.71015	0.076	79.93	0.34
6.90751	125	109.74	0.83704	6.90751	0.076	79.93	0.35
7.10487	125	109.74	0.83704	7.10487	0.076	79.93	0.36
7.30223	125	109.74	0.83704	7.30223	0.076	79.93	0.37
7.49958	125	109.74	0.83704	7.49958	0.076	79.93	0.38
7.69694	126	110.74	0.84444	7.69694	0.076	79.93	0.39
7.8943	128	112.74	0.85926	7.8943	0.076	79.93	0.4
8.09166	128	112.74	0.85926	8.09166	0.076	79.93	0.41
8.28901	128	112.74	0.85926	8.28901	0.076	79.93	0.42
8.48637	128	112.74	0.85926	8.48637	0.076	79.93	0.43
8.68373	128	112.74	0.85926	8.68373	0.076	79.93	0.44
8.88109	129	113.74	0.86667	8.88109	0.076	79.93	0.45
9.07844	130	114.74	0.87407	9.07844	0.076	79.93	0.46
9.2758	130	114.74	0.87407	9.2758	0.076	79.93	0.47
9.47316	132	116.74	0.88889	9.47316	0.076	79.93	0.48
9.67052	132	116.74	0.88889	9.67052	0.076	79.93	0.49
9.86787	132	116.74	0.88889	9.86787	0.076	79.93	0.5
10.0652	132	116.74	0.88889	10.0652	0.076	79.93	0.51
10.2626	132	116.74	0.88889	10.2626	0.076	79.93	0.52
10.4599	133	117.74	0.8963	10.4599	0.076	79.93	0.53
10.6573	134	118.74	0.9037	10.6573	0.076	79.93	0.54
10.8547	135	119.74	0.91111	10.8547	0.076	79.93	0.55
11.052	135	119.74	0.91111	11.052	0.076	79.93	0.56
11.2494	135	119.74	0.91111	11.2494	0.076	79.93	0.57
11.4467	135	119.74	0.91111	11.4467	0.076	79.93	0.58
11.6441	136	120.74	0.91852	11.6441	0.076	79.93	0.59
11.8415	137	121.74	0.92593	11.8415	0.076	79.93	0.6
12.0388	137	121.74	0.92593	12.0388	0.076	79.93	0.61
12.2362	138	122.74	0.93333	12.2362	0.076	79.93	0.62
12.4335	138	122.74	0.93333	12.4335	0.076	79.93	0.63
12.6309	140	124.74	0.94815	12.6309	0.076	79.93	0.64
12.8282	140	124.74	0.94815	12.8282	0.076	79.93	0.65
13.0256	139	123.74	0.94074	13.0256	0.076	79.93	0.66
13.223	139	123.74	0.94074	13.223	0.076	79.93	0.67
13.4203	140	124.74	0.94815	13.4203	0.076	79.93	0.68
13.6177	140	124.74	0.94815	13.6177	0.076	79.93	0.69
13.815	140	124.74	0.94815	13.815	0.076	79.93	0.7
14.0124	141	125.74	0.95556	14.0124	0.076	79.93	0.71
14.2097	142	126.74	0.96296	14.2097	0.076	79.93	0.72
14.4071	142	126.74	0.96296	14.4071	0.076	79.93	0.73
14.6044	142	126.74	0.96296	14.6044	0.076	79.93	0.74
14.8018	142	126.74	0.96296	14.8018	0.076	79.93	0.75
14.9992	142	126.74	0.96296	14.9992	0.076	79.93	0.76
15.1965	142	126.74	0.96296	15.1965	0.076	79.93	0.77
15.3939	143	127.74	0.97037	15.3939	0.076	79.93	0.78
15.5912	143	127.74	0.97037	15.5912	0.076	79.93	0.79
15.7886	144	128.74	0.97778	15.7886	0.076	79.93	0.8
15.986	144	128.74	0.97778	15.986	0.076	79.93	0.81
16.1833	143	127.74	0.97037	16.1833	0.076	79.93	0.82
16.3807	143	127.74	0.97037	16.3807	0.076	79.93	0.83
16.578	142	126.74	0.96296	16.578	0.076	79.93	0.84
16.7754	142	126.74	0.96296	16.7754	0.076	79.93	0.85
16.9727	142	126.74	0.96296	16.9727	0.076	79.93	0.86
17.1701	142	126.74	0.96296	17.1701	0.076	79.93	0.87
17.3675	143	127.74	0.97037	17.3675	0.076	79.93	0.88
17.5648	143	127.74	0.97037	17.5648	0.076	79.93	0.89
17.7622	143	127.74	0.97037	17.7622	0.076	79.93	0.9
17.9595	144	128.74	0.97778	17.9595	0.076	79.93	0.91
18.1569	144	128.74	0.97778	18.1569	0.076	79.93	0.92
18.3543	145	129.74	0.98519	18.3543	0.076	79.93	0.93
18.5516	145	129.74	0.98519	18.5516	0.076	79.93	0.94
18.749	145	129.74	0.98519	18.749	0.076	79.93	0.95
18.9463	147	131.74	1	18.9463	0.076	79.93	0.96
19.1437	147	131.74	1	19.1437	0.076	79.93	0.97
19.341	147	131.74	1	19.341	0.076	79.93	0.98
19.5384	147	131.74	1	19.5384	0.076	79.93	0.99
19.7357	147	131.74	1	19.7357	0.076	79.93	1
19.9331	146	130.74	0.99259	19.9331	0.076
20.1305	145	129.74	0.98519	20.1305	0.076
20.3278	145	129.74	0.98519	20.3278	0.076
20.5252	144	128.74	0.97778	20.5252	0.076
20.7225	144	128.74	0.97778	20.7225	0.076
20.9199	145	129.74	0.98519	20.9199	0.076
21.1172	145	129.74	0.98519	21.1172	0.076
21.3146	145	129.74	0.98519	21.3146	0.076
21.512	145	129.74	0.98519	21.512	0.076
21.7093	145	129.74	0.98519	21.7093	0.076
21.9067	145	129.74	0.98519	21.9067	0.076
22.104	146	130.74	0.99259	22.104	0.076
22.3014	145	129.74	0.98519	22.3014	0.076
22.4988	145	129.74	0.98519	22.4988	0.076
22.6961	145	129.74	0.98519	22.6961	0.076
22.8935	145	129.74	0.98519	22.8935	0.076
23.0908	144	128.74	0.97778	23.0908	0.076
23.2882	144	128.74	0.97778	23.2882	0.076
23.4855	143	127.74	0.97037	23.4855	0.076
23.6829	142	126.74	0.96296	23.6829	0.076
23.8803	142	126.74	0.96296	23.8803	0.076
24.0776	143	127.74	0.97037	24.0776	0.076
24.275	143	127.74	0.97037	24.275	0.076
24.4723	143	127.74	0.97037	24.4723	0.076
24.6697	143	127.74	0.97037	24.6697	0.076
24.867	143	127.74	0.97037	24.867	0.076
25.0644	143	127.74	0.97037	25.0644	0.076
25.2618	143	127.74	0.97037	25.2618	0.076
25.4591	144	128.74	0.97778	25.4591	0.076
25.6565	144	128.74	0.97778	25.6565	0.076
25.8538	144	128.74	0.97778	25.8538	0.076
26.0512	144	128.74	0.97778	26.0512	0.076
26.2486	143	127.74	0.97037	26.2486	0.076
26.4459	142	126.74	0.96296	26.4459	0.076
26.6433	142	126.74	0.96296	26.6433	0.076
26.8406	139	123.74	0.94074	26.8406	0.076
27.038	139	123.74	0.94074	27.038	0.076
27.2353	139	123.74	0.94074	27.2353	0.076
27.4327	140	124.74	0.94815	27.4327	0.076
27.6301	141	125.74	0.95556	27.6301	0.076
27.8274	140	124.74	0.94815	27.8274	0.076
28.0248	139	123.74	0.94074	28.0248	0.076
28.2221	138	122.74	0.93333	28.2221	0.076
28.4195	138	122.74	0.93333	28.4195	0.076
28.6168	139	123.74	0.94074	28.6168	0.076
28.8142	140	124.74	0.94815	28.8142	0.076
29.0115	140	124.74	0.94815	29.0115	0.076
29.2089	140	124.74	0.94815	29.2089	0.076
29.4063	139	123.74	0.94074	29.4063	0.076
29.6036	139	123.74	0.94074	29.6036	0.076
29.801	139	123.74	0.94074	29.801	0.076
29.9983	140	124.74	0.94815	29.9983	0.076
30.1957	140	124.74	0.94815	30.1957	0.076
30.393	139	123.74	0.94074	30.393	0.076
30.5904	139	123.74	0.94074	30.5904	0.076
30.7878	139	123.74	0.94074	30.7878	0.076
30.9851	138	122.74	0.93333	30.9851	0.076
31.1825	139	123.74	0.94074	31.1825	0.076
31.3798	139	123.74	0.94074	31.3798	0.076
31.5772	139	123.74	0.94074	31.5772	0.076
31.7746	139	123.74	0.94074	31.7746	0.076
31.9719	139	123.74	0.94074	31.9719	0.076
32.1693	138	122.74	0.93333	32.1693	0.076
32.3666	138	122.74	0.93333	32.3666	0.076
32.564	137	121.74	0.92593	32.564	0.076
32.7613	137	121.74	0.92593	32.7613	0.076
32.9587	137	121.74	0.92593	32.9587	0.076
33.1561	136	120.74	0.91852	33.1561	0.076
33.3534	136	120.74	0.91852	33.3534	0.076
33.5508	135	119.74	0.91111	33.5508	0.076
33.7481	135	119.74	0.91111	33.7481	0.076
33.9455	134	118.74	0.9037	33.9455	0.076
34.1429	134	118.74	0.9037	34.1429	0.076
34.3402	133	117.74	0.8963	34.3402	0.076
34.5376	133	117.74	0.8963	34.5376	0.076
34.7349	132	116.74	0.88889	34.7349	0.076
34.9323	132	116.74	0.88889	34.9323	0.076
35.1296	132	116.74	0.88889	35.1296	0.076
35.327	132	116.74	0.88889	35.327	0.076
35.5243	131	115.74	0.88148	35.5243	0.076
35.7217	131	115.74	0.88148	35.7217	0.076
35.9191	131	115.74	0.88148	35.9191	0.076
36.1164	131	115.74	0.88148	36.1164	0.076
36.3138	131	115.74	0.88148	36.3138	0.076
36.5111	131	115.74	0.88148	36.5111	0.076
36.7085	131	115.74	0.88148	36.7085	0.076
36.9059	131	115.74	0.88148	36.9059	0.076
37.1032	130	114.74	0.87407	37.1032	0.076
37.3006	129	113.74	0.86667	37.3006	0.076
37.4979	128	112.74	0.85926	37.4979	0.076
37.6953	128	112.74	0.85926	37.6953	0.076
37.8926	128	112.74	0.85926	37.8926	0.076
38.09	127	111.74	0.85185	38.09	0.076
38.2874	126	110.74	0.84444	38.2874	0.076
38.4847	125	109.74	0.83704	38.4847	0.076
38.6821	125	109.74	0.83704	38.6821	0.076
38.8794	125	109.74	0.83704	38.8794	0.076
39.0768	125	109.74	0.83704	39.0768	0.076
39.2741	125	109.74	0.83704	39.2741	0.076
39.4715	124	108.74	0.82963	39.4715	0.076
39.6688	122	106.74	0.81481	39.6688	0.076
39.8662	122	106.74	0.81481	39.8662	0.076
40.0636	123	107.74	0.82222	40.0636	0.076
40.2609	123	107.74	0.82222	40.2609	0.076
40.4583	121	105.74	0.80741	40.4583	0.076
40.6556	121	105.74	0.80741	40.6556	0.076
40.853	122	106.74	0.81481	40.853	0.076
41.0504	120	104.74	0.8	41.0504	0.076
41.2477	119	103.74	0.79259	41.2477	0.076
41.4451	118	102.74	0.78519	41.4451	0.076
41.6424	117	101.74	0.77778	41.6424	0.076
41.8398	117	101.74	0.77778	41.8398	0.076
42.0371	117	101.74	0.77778	42.0371	0.076
42.2345	117	101.74	0.77778	42.2345	0.076
42.4319	116	100.74	0.77037	42.4319	0.076
42.6292	115	99.74	0.76296	42.6292	0.076
42.8266	115	99.74	0.76296	42.8266	0.076
43.0239	114	98.74	0.75556	43.0239	0.076
43.2213	114	98.74	0.75556	43.2213	0.076
43.4186	113	97.74	0.74815	43.4186	0.076
43.616	112	96.74	0.74074	43.616	0.076
43.8134	111	95.74	0.73333	43.8134	0.076
44.0107	111	95.74	0.73333	44.0107	0.076
44.2081	110	94.74	0.72593	44.2081	0.076
44.4054	110	94.74	0.72593	44.4054	0.076
44.6028	109	93.74	0.71852	44.6028	0.076
44.8002	109	93.74	0.71852	44.8002	0.076
44.9975	109	93.74	0.71852	44.9975	0.076
45.1949	108	92.74	0.71111	45.1949	0.076
45.3922	106	90.74	0.6963	45.3922	0.076
45.5896	105	89.74	0.68889	45.5896	0.076
45.7869	103	87.74	0.67407	45.7869	0.076
45.9843	103	87.74	0.67407	45.9843	0.076
46.1816	103	87.74	0.67407	46.1816	0.076
46.379	103	87.74	0.67407	46.379	0.076
46.5764	102	86.74	0.66667	46.5764	0.076
46.7737	100	84.74	0.65185	46.7737	0.076
46.9711	99	83.74	0.64444	46.9711	0.076
47.1684	98	82.74	0.63704	47.1684	0.076
47.3658	98	82.74	0.63704	47.3658	0.076
47.5632	98	82.74	0.63704	47.5632	0.076
47.7605	97	81.74	0.62963	47.7605	0.076
47.9579	96	80.74	0.62222	47.9579	0.076
48.1552	95	79.74	0.61481	48.1552	0.076
48.3526	93	77.74	0.6	48.3526	0.076
48.5499	92	76.74	0.59259	48.5499	0.076
48.7473	92	76.74	0.59259	48.7473	0.076
48.9447	91	75.74	0.58519	48.9447	0.076
49.142	91	75.74	0.58519	49.142	0.076
49.3394	89	73.74	0.57037	49.3394	0.076
49.5367	86	70.74	0.54815	49.5367	0.076
49.7341	84	68.74	0.53333	49.7341	0.076
49.9314	85	69.74	0.54074	49.9314	0.076
50.1288	84	68.74	0.53333	50.1288	0.076
50.3262	83	67.74	0.52593	50.3262	0.076
50.5235	82	66.74	0.51852	50.5235	0.076
50.7209	80	64.74	0.5037	50.7209	0.076
50.9182	78	62.74	0.48889	50.9182	0.076
51.1156	77	61.74	0.48148	51.1156	0.076
51.313	76	60.74	0.47407	51.313	0.076
51.5103	75	59.74	0.46667	51.5103	0.076
51.7077	73	57.74	0.45185	51.7077	0.076
51.905	73	57.74	0.45185	51.905	0.076
52.1024	70	54.74	0.42963	52.1024	0.076
52.2997	69	53.74	0.42222	52.2997	0.076
52.4971	67	51.74	0.40741	52.4971	0.076
52.6945	66	50.74	0.4	52.6945	0.076
52.8918	65	49.74	0.39259	52.8918	0.076
53.0892	64	48.74	0.38519	53.0892	0.076
53.2865	62	46.74	0.37037	53.2865	0.076
53.4839	61	45.74	0.36296	53.4839	0.076
53.6812	59	43.74	0.34815	53.6812	0.076
53.8786	59	43.74	0.34815	53.8786	0.076
54.0759	58	42.74	0.34074	54.0759	0.076
54.2733	56	40.74	0.32593	54.2733	0.076
54.4707	55	39.74	0.31852	54.4707	0.076
54.668	53	37.74	0.3037	54.668	0.076
54.8654	51	35.74	0.28889	54.8654	0.076
55.0627	50	34.74	0.28148	55.0627	0.076
55.2601	48	32.74	0.26667	55.2601	0.076
55.4575	47	31.74	0.25926	55.4575	0.076
55.6548	46	30.74	0.25185	55.6548	0.076
55.8522	45	29.74	0.24444	55.8522	0.076
56.0495	44	28.74	0.23704	56.0495	0.076
56.2469	43	27.74	0.22963	56.2469	0.076
56.4442	41	25.74	0.21481	56.4442	0.076
56.6416	40	24.74	0.20741	56.6416	0.076
56.8389	40	24.74	0.20741	56.8389	0.076
57.0363	39	23.74	0.2	57.0363	0.076
57.2337	37	21.74	0.18519	57.2337	0.076
57.431	37	21.74	0.18519	57.431	0.076
57.6284	36	20.74	0.17778	57.6284	0.076
57.8257	36	20.74	0.17778	57.8257	0.076
58.0231	35	19.74	0.17037	58.0231	0.076
58.2205	35	19.74	0.17037	58.2205	0.076
58.4178	33	17.74	0.15556	58.4178	0.076
58.6152	32	16.74	0.14815	58.6152	0.076
58.8125	32	16.74	0.14815	58.8125	0.076
59.0099	32	16.74	0.14815	59.0099	0.076
59.2072	31	15.74	0.14074	59.2072	0.076
59.4046	30	14.74	0.13333	59.4046	0.076
59.602	30	14.74	0.13333	59.602	0.076
59.7993	30	14.74	0.13333	59.7993	0.076
59.9967	30	14.74	0.13333	59.9967	0.076
60.194	29	13.74	0.12593	60.194	0.076
60.3914	29	13.74	0.12593	60.3914	0.076
60.5887	29	13.74	0.12593	60.5887	0.076
60.7861	28	12.74	0.11852	60.7861	0.076
60.9835	28	12.74	0.11852	60.9835	0.076
61.1808	27	11.74	0.11111	61.1808	0.076
61.3782	27	11.74	0.11111	61.3782	0.076
61.5755	27	11.74	0.11111	61.5755	0.076
61.7729	27	11.74	0.11111	61.7729	0.076
61.9703	26	10.74	0.1037	61.9703	0.076
62.1676	26	10.74	0.1037	62.1676	0.076
62.365	26	10.74	0.1037	62.365	0.076
62.5623	26	10.74	0.1037	62.5623	0.076
62.7597	25	9.74	0.0963	62.7597	0.076
62.957	25	9.74	0.0963	62.957	0.076
63.1544	25	9.74	0.0963	63.1544	0.076
63.3518	25	9.74	0.0963	63.3518	0.076
63.5491	24	8.74	0.08889	63.5491	0.076
63.7465	24	8.74	0.08889	63.7465	0.076
63.9438	24	8.74	0.08889	63.9438	0.076
64.1412	24	8.74	0.08889	64.1412	0.076
64.3385	24	8.74	0.08889	64.3385	0.076
64.5359	24	8.74	0.08889	64.5359	0.076
64.7332	24	8.74	0.08889	64.7332	0.076
64.9306	24	8.74	0.08889	64.9306	0.076
65.128	24	8.74	0.08889	65.128	0.076
65.3253	24	8.74	0.08889	65.3253	0.076
65.5227	23	7.74	0.08148	65.5227	0.076
65.7201	23	7.74	0.08148	65.7201	0.076
65.9174	23	7.74	0.08148	65.9174	0.076
66.1148	23	7.74	0.08148	66.1148	0.076
66.3121	22	6.74	0.07407	66.3121	0.076
66.5095	22	6.74	0.07407	66.5095	0.076
66.7068	22	6.74	0.07407	66.7068	0.076
66.9042	22	6.74	0.07407	66.9042	0.076
67.1016	22	6.74	0.07407	67.1016	0.076
67.2989	22	6.74	0.07407	67.2989	0.076
67.4963	22	6.74	0.07407	67.4963	0.076
67.6936	22	6.74	0.07407	67.6936	0.076
67.891	22	6.74	0.07407	67.891	0.076
68.0883	22	6.74	0.07407	68.0883	0.076
68.2857	22	6.74	0.07407	68.2857	0.076
68.4831	22	6.74	0.07407	68.4831	0.076
68.6804	21	5.74	0.06667	68.6804	0.076
68.8778	21	5.74	0.06667	68.8778	0.076
69.0751	21	5.74	0.06667	69.0751	0.076
69.2725	21	5.74	0.06667	69.2725	0.076
69.4698	22	6.74	0.07407	69.4698	0.076
69.6672	22	6.74	0.07407	69.6672	0.076
69.8645	22	6.74	0.07407	69.8645	0.076
70.0619	21	5.74	0.06667	70.0619	0.076
70.2593	21	5.74	0.06667	70.2593	0.076
70.4566	21	5.74	0.06667	70.4566	0.076
70.654	21	5.74	0.06667	70.654	0.076
70.8513	20	4.74	0.05926	70.8513	0.076
71.0487	21	5.74	0.06667	71.0487	0.076
71.2461	21	5.74	0.06667	71.2461	0.076
71.4434	21	5.74	0.06667	71.4434	0.076
71.6408	21	5.74	0.06667	71.6408	0.076
71.8381	21	5.74	0.06667	71.8381	0.076
72.0355	21	5.74	0.06667	72.0355	0.076
72.2328	21	5.74	0.06667	72.2328	0.076
72.4302	21	5.74	0.06667	72.4302	0.076
72.6276	20	4.74	0.05926	72.6276	0.076
72.8249	20	4.74	0.05926	72.8249	0.076
73.0223	20	4.74	0.05926	73.0223	0.076
73.2196	20	4.74	0.05926	73.2196	0.076
73.417	20	4.74	0.05926	73.417	0.076
73.6143	20	4.74	0.05926	73.6143	0.076
73.8117	20	4.74	0.05926	73.8117	0.076
74.0091	20	4.74	0.05926	74.0091	0.076
74.2064	20	4.74	0.05926	74.2064	0.076
74.4038	20	4.74	0.05926	74.4038	0.076
74.6011	20	4.74	0.05926	74.6011	0.076
74.7985	20	4.74	0.05926	74.7985	0.076
74.9958	20	4.74	0.05926	74.9958	0.076
75.1932	20	4.74	0.05926	75.1932	0.076
75.3906	20	4.74	0.05926	75.3906	0.076
75.5879	20	4.74	0.05926	75.5879	0.076
75.7853	20	4.74	0.05926	75.7853	0.076
75.9826	20	4.74	0.05926	75.9826	0.076
76.18	20	4.74	0.05926	76.18	0.076
76.3774	19	3.74	0.05185	76.3774	0.076
76.5747	19	3.74	0.05185	76.5747	0.076
76.7721	19	3.74	0.05185	76.7721	0.076
76.9694	19	3.74	0.05185	76.9694	0.076
77.1668	19	3.74	0.05185	77.1668	0.076
77.3641	19	3.74	0.05185	77.3641	0.076
77.5615	19	3.74	0.05185	77.5615	0.076
77.7588	19	3.74	0.05185	77.7588	0.076
77.9562	19	3.74	0.05185	77.9562	0.076
78.1536	19	3.74	0.05185	78.1536	0.076
78.3509	19	3.74	0.05185	78.3509	0.076
78.5483	19	3.74	0.05185	78.5483	0.076
78.7456	19	3.74	0.05185	78.7456	0.076
78.943	19	3.74	0.05185	78.943	0.076
79.1403	19	3.74	0.05185	79.1403	0.076
79.3377	19	3.74	0.05185	79.3377	0.076
79.5351	19	3.74	0.05185	79.5351	0.076
79.7324	20	4.74	0.05926	79.7324	0.076
79.9298	20	4.74	0.05926	79.9298	0.076
80.1271	20	4.74	0.05926	80.1271	0.076
80.3245	19	3.74	0.05185	80.3245	0.076
80.5219	19	3.74	0.05185	80.5219	0.076
80.7192	19	3.74	0.05185	80.7192	0.076
80.9166	19	3.74	0.05185	80.9166	0.076
81.1139	19	3.74	0.05185	81.1139	0.076
81.3113	19	3.74	0.05185	81.3113	0.076
81.5086	19	3.74	0.05185	81.5086	0.076
81.706	19	3.74	0.05185	81.706	0.076
81.9034	19	3.74	0.05185	81.9034	0.076
82.1007	19	3.74	0.05185	82.1007	0.076
82.2981	19	3.74	0.05185	82.2981	0.076
82.4954	19	3.74	0.05185	82.4954	0.076
82.6928	19	3.74	0.05185	82.6928	0.076
82.8901	18	2.74	0.04444	82.8901	0.076
83.0875	18	2.74	0.04444	83.0875	0.076
83.2849	18	2.74	0.04444	83.2849	0.076
83.4822	18	2.74	0.04444	83.4822	0.076
83.6796	18	2.74	0.04444	83.6796	0.076
83.8769	18	2.74	0.04444	83.8769	0.076
84.0743	18	2.74	0.04444	84.0743	0.076
84.2716	18	2.74	0.04444	84.2716	0.076
84.469	18	2.74	0.04444	84.469	0.076
84.6664	18	2.74	0.04444	84.6664	0.076
84.8637	18	2.74	0.04444	84.8637	0.076
85.0611	18	2.74	0.04444	85.0611	0.076
85.2584	18	2.74	0.04444	85.2584	0.076
85.4558	18	2.74	0.04444	85.4558	0.076
85.6531	18	2.74	0.04444	85.6531	0.076
85.8505	18	2.74	0.04444	85.8505	0.076
86.0479	18	2.74	0.04444	86.0479	0.076
86.2452	18	2.74	0.04444	86.2452	0.076
86.4426	17	1.74	0.03704	86.4426	0.076
86.6399	17	1.74	0.03704	86.6399	0.076
86.8373	17	1.74	0.03704	86.8373	0.076
87.0346	17	1.74	0.03704	87.0346	0.076
87.232	17	1.74	0.03704	87.232	0.076
87.4294	17	1.74	0.03704	87.4294	0.076
87.6267	17	1.74	0.03704	87.6267	0.076
87.8241	17	1.74	0.03704	87.8241	0.076
88.0214	17	1.74	0.03704	88.0214	0.076
88.2188	17	1.74	0.03704	88.2188	0.076
88.4162	17	1.74	0.03704	88.4162	0.076
88.6135	17	1.74	0.03704	88.6135	0.076
88.8109	17	1.74	0.03704	88.8109	0.076
89.0082	17	1.74	0.03704	89.0082	0.076
89.2056	17	1.74	0.03704	89.2056	0.076
89.4029	17	1.74	0.03704	89.4029	0.076
89.6003	17	1.74	0.03704	89.6003	0.076
89.7977	17	1.74	0.03704	89.7977	0.076
89.995	17	1.74	0.03704	89.995	0.076
90.1924	17	1.74	0.03704	90.1924	0.076
90.3897	17	1.74	0.03704	90.3897	0.076
90.5871	17	1.74	0.03704	90.5871	0.076
90.7845	17	1.74	0.03704	90.7845	0.076
90.9818	17	1.74	0.03704	90.9818	0.076
91.1792	17	1.74	0.03704	91.1792	0.076
91.3765	17	1.74	0.03704	91.3765	0.076
91.5739	17	1.74	0.03704	91.5739	0.076
91.7712	17	1.74	0.03704	91.7712	0.076
91.9686	17	1.74	0.03704	91.9686	0.076
92.1659	17	1.74	0.03704	92.1659	0.076
92.3633	17	1.74	0.03704	92.3633	0.076
92.5607	17	1.74	0.03704	92.5607	0.076
92.758	17	1.74	0.03704	92.758	0.076
92.9554	17	1.74	0.03704	92.9554	0.076
93.1527	17	1.74	0.03704	93.1527	0.076
93.3501	17	1.74	0.03704	93.3501	0.076
93.5474	17	1.74	0.03704	93.5474	0.076
93.7448	17	1.74	0.03704	93.7448	0.076
93.9422	17	1.74	0.03704	93.9422	0.076
94.1395	17	1.74	0.03704	94.1395	0.076
94.3369	17	1.74	0.03704	94.3369	0.076
94.5342	17	1.74	0.03704	94.5342	0.076
94.7316	16	0.74	0.02963	94.7316	0.076
94.929	16	0.74	0.02963	94.929	0.076
95.1263	16	0.74	0.02963	95.1263	0.076
95.3237	16	0.74	0.02963	95.3237	0.076
95.521	16	0.74	0.02963	95.521	0.076
95.7184	16	0.74	0.02963	95.7184	0.076
95.9157	16	0.74	0.02963	95.9157	0.076
96.1131	16	0.74	0.02963	96.1131	0.076
96.3105	16	0.74	0.02963	96.3105	0.076
96.5078	16	0.74	0.02963	96.5078	0.076
96.7052	16	0.74	0.02963	96.7052	0.076
96.9025	16	0.74	0.02963	96.9025	0.076
97.0999	16	0.74	0.02963	97.0999	0.076
97.2972	16	0.74	0.02963	97.2972	0.076
97.4946	16	0.74	0.02963	97.4946	0.076
97.692	16	0.74	0.02963	97.692	0.076
97.8893	16	0.74	0.02963	97.8893	0.076
98.0867	16	0.74	0.02963	98.0867	0.076
98.284	16	0.74	0.02963	98.284	0.076
98.4814	16	0.74	0.02963	98.4814	0.076
98.6787	16	0.74	0.02963	98.6787	0.076
98.8761	16	0.74	0.02963	98.8761	0.076
99.0735	16	0.74	0.02963	99.0735	0.076
99.2708	16	0.74	0.02963	99.2708	0.076
99.4682	16	0.74	0.02963	99.4682	0.076
99.6655	16	0.74	0.02963	99.6655	0.076
99.8629	16	0.74	0.02963	99.8629	0.076
100.06	16	0.74	0.02963	100.06	0.076
100.258	16	0.74	0.02963	100.258	0.076
100.455	16	0.74	0.02963	100.455	0.076
100.652	16	0.74	0.02963	100.652	0.076
100.85	16	0.74	0.02963	100.85	0.076
101.047	16	0.74	0.02963	101.047	0.076
101.244	16	0.74	0.02963	101.244	0.076
101.442	16	0.74	0.02963	101.442	0.076
101.639	16	0.74	0.02963	101.639	0.076
101.836	16	0.74	0.02963	101.836	0.076
102.034	16	0.74	0.02963	102.034	0.076
102.231	16	0.74	0.02963	102.231	0.076
102.429	16	0.74	0.02963	102.429	0.076
102.626	16	0.74	0.02963	102.626	0.076
102.823	16	0.74	0.02963	102.823	0.076
103.021	16	0.74	0.02963	103.021	0.076
103.218	16	0.74	0.02963	103.218	0.076
103.415	16	0.74	0.02963	103.415	0.076
103.613	16	0.74	0.02963	103.613	0.076
103.81	16	0.74	0.02963	103.81	0.076
104.007	16	0.74	0.02963	104.007	0.076
104.205	16	0.74	0.02963	104.205	0.076
104.402	16	0.74	0.02963	104.402	0.076
104.599	16	0.74	0.02963	104.599	0.076
104.797	16	0.74	0.02963	104.797	0.076
104.994	16	0.74	0.02963	104.994	0.076
105.192	16	0.74	0.02963	105.192	0.076
105.389	16	0.74	0.02963	105.389	0.076
105.586	16	0.74	0.02963	105.586	0.076
105.784	16	0.74	0.02963	105.784	0.076
105.981	16	0.74	0.02963	105.981	0.076
106.178	16	0.74	0.02963	106.178	0.076
106.376	16	0.74	0.02963	106.376	0.076
106.573	16	0.74	0.02963	106.573	0.076
106.77	16	0.74	0.02963	106.77	0.076
106.968	16	0.74	0.02963	106.968	0.076
107.165	16	0.74	0.02963	107.165	0.076
107.362	16	0.74	0.02963	107.362	0.076
107.56	16	0.74	0.02963	107.56	0.076
107.757	16	0.74	0.02963	107.757	0.076
107.955	16	0.74	0.02963	107.955	0.076
108.152	16	0.74	0.02963	108.152	0.076
108.349	16	0.74	0.02963	108.349	0.076
108.547	16	0.74	0.02963	108.547	0.076
108.744	16	0.74	0.02963	108.744	0.076
108.941	16	0.74	0.02963	108.941	0.076
109.139	16	0.74	0.02963	109.139	0.076
109.336	16	0.74	0.02963	109.336	0.076
109.533	16	0.74	0.02963	109.533	0.076
109.731	16	0.74	0.02963	109.731	0.076
109.928	16	0.74	0.02963	109.928	0.076
110.125	16	0.74	0.02963	110.125	0.076
110.323	16	0.74	0.02963	110.323	0.076
110.52	15	-0.26	0.02222	110.52	0.076
110.718	15	-0.26	0.02222	110.718	0.076
110.915	15	-0.26	0.02222	110.915	0.076
111.112	15	-0.26	0.02222	111.112	0.076
111.31	15	-0.26	0.02222	111.31	0.076
111.507	15	-0.26	0.02222	111.507	0.076
111.704	15	-0.26	0.02222	111.704	0.076
111.902	15	-0.26	0.02222	111.902	0.076
112.099	15	-0.26	0.02222	112.099	0.076
112.296	15	-0.26	0.02222	112.296	0.076
112.494	15	-0.26	0.02222	112.494	0.076
112.691	15	-0.26	0.02222	112.691	0.076
112.888	15	-0.26	0.02222	112.888	0.076
113.086	15	-0.26	0.02222	113.086	0.076
113.283	15	-0.26	0.02222	113.283	0.076
113.481	15	-0.26	0.02222	113.481	0.076
113.678	15	-0.26	0.02222	113.678	0.076
113.875	15	-0.26	0.02222	113.875	0.076
114.073	15	-0.26	0.02222	114.073	0.076
114.27	15	-0.26	0.02222	114.27	0.076
114.467	15	-0.26	0.02222	114.467	0.076
114.665	15	-0.26	0.02222	114.665	0.076
114.862	15	-0.26	0.02222	114.862	0.076
115.059	15	-0.26	0.02222	115.059	0.076
115.257	15	-0.26	0.02222	115.257	0.076
115.454	15	-0.26	0.02222	115.454	0.076
115.651	15	-0.26	0.02222	115.651	0.076
115.849	15	-0.26	0.02222	115.849	0.076
116.046	15	-0.26	0.02222	116.046	0.076
116.244	15	-0.26	0.02222	116.244	0.076
116.441	15	-0.26	0.02222	116.441	0.076
116.638	15	-0.26	0.02222	116.638	0.076
116.836	15	-0.26	0.02222	116.836	0.076
117.033	15	-0.26	0.02222	117.033	0.076
117.23	15	-0.26	0.02222	117.23	0.076
117.428	15	-0.26	0.02222	117.428	0.076
117.625	15	-0.26	0.02222	117.625	0.076
117.822	15	-0.26	0.02222	117.822	0.076
118.02	15	-0.26	0.02222	118.02	0.076
118.217	15	-0.26	0.02222	118.217	0.076
118.414	15	-0.26	0.02222	118.414	0.076
118.612	15	-0.26	0.02222	118.612	0.076
118.809	15	-0.26	0.02222	118.809	0.076
119.007	15	-0.26	0.02222	119.007	0.076
119.204	15	-0.26	0.02222	119.204	0.076
119.401	15	-0.26	0.02222	119.401	0.076
119.599	15	-0.26	0.02222	119.599	0.076
119.796	15	-0.26	0.02222	119.796	0.076
119.993	15	-0.26	0.02222	119.993	0.076
120.191	16	0.74	0.02963	120.191	0.076
120.388	16	0.74	0.02963	120.388	0.076
120.585	16	0.74	0.02963	120.585	0.076
120.783	15	-0.26	0.02222	120.783	0.076
120.98	14	-1.26	0.01481	120.98	0.076
121.177	14	-1.26	0.01481	121.177	0.076
121.375	14	-1.26	0.01481	121.375	0.076
121.572	15	-0.26	0.02222	121.572	0.076
121.77	15	-0.26	0.02222	121.77	0.076
121.967	15	-0.26	0.02222	121.967	0.076
122.164	15	-0.26	0.02222	122.164	0.076
122.362	14	-1.26	0.01481	122.362	0.076
122.559	14	-1.26	0.01481	122.559	0.076
122.756	14	-1.26	0.01481	122.756	0.076
122.954	14	-1.26	0.01481	122.954	0.076
123.151	14	-1.26	0.01481	123.151	0.076
123.348	14	-1.26	0.01481	123.348	0.076
123.546	14	-1.26	0.01481	123.546	0.076
123.743	14	-1.26	0.01481	123.743	0.076
123.941	14	-1.26	0.01481	123.941	0.076
124.138	14	-1.26	0.01481	124.138	0.076
124.335	14	-1.26	0.01481	124.335	0.076
124.533	14	-1.26	0.01481	124.533	0.076
124.73	14	-1.26	0.01481	124.73	0.076
124.927	14	-1.26	0.01481	124.927	0.076
125.125	14	-1.26	0.01481	125.125	0.076
125.322	14	-1.26	0.01481	125.322	0.076
125.519	14	-1.26	0.01481	125.519	0.076
125.717	14	-1.26	0.01481	125.717	0.076
125.914	14	-1.26	0.01481	125.914	0.076
126.111	14	-1.26	0.01481	126.111	0.076
126.309	14	-1.26	0.01481	126.309	0.076
126.506	14	-1.26	0.01481	126.506	0.076
126.704	14	-1.26	0.01481	126.704	0.076
126.901	14	-1.26	0.01481	126.901	0.076
127.098	14	-1.26	0.01481	127.098	0.076
127.296	14	-1.26	0.01481	127.296	0.076
127.493	14	-1.26	0.01481	127.493	0.076
127.69	14	-1.26	0.01481	127.69	0.076
127.888	14	-1.26	0.01481	127.888	0.076
128.085	14	-1.26	0.01481	128.085	0.076
128.282	14	-1.26	0.01481	128.282	0.076
128.48	14	-1.26	0.01481	128.48	0.076
128.677	14	-1.26	0.01481	128.677	0.076
128.874	14	-1.26	0.01481	128.874	0.076
129.072	14	-1.26	0.01481	129.072	0.076
129.269	14	-1.26	0.01481	129.269	0.076
129.467	14	-1.26	0.01481	129.467	0.076
129.664	14	-1.26	0.01481	129.664	0.076
129.861	14	-1.26	0.01481	129.861	0.076
130.059	14	-1.26	0.01481	130.059	0.076
130.256	14	-1.26	0.01481	130.256	0.076
130.453	14	-1.26	0.01481	130.453	0.076
130.651	14	-1.26	0.01481	130.651	0.076
130.848	14	-1.26	0.01481	130.848	0.076
131.045	14	-1.26	0.01481	131.045	0.076
131.243	14	-1.26	0.01481	131.243	0.076
131.44	14	-1.26	0.01481	131.44	0.076
131.637	14	-1.26	0.01481	131.637	0.076
131.835	14	-1.26	0.01481	131.835	0.076
132.032	14	-1.26	0.01481	132.032	0.076
132.23	14	-1.26	0.01481	132.23	0.076
132.427	14	-1.26	0.01481	132.427	0.076
132.624	14	-1.26	0.01481	132.624	0.076
132.822	14	-1.26	0.01481	132.822	0.076
133.019	14	-1.26	0.01481	133.019	0.076
133.216	14	-1.26	0.01481	133.216	0.076
133.414	14	-1.26	0.01481	133.414	0.076
133.611	14	-1.26	0.01481	133.611	0.076
133.808	14	-1.26	0.01481	133.808	0.076
134.006	14	-1.26	0.01481	134.006	0.076
134.203	14	-1.26	0.01481	134.203	0.076
134.4	14	-1.26	0.01481	134.4	0.076
134.598	14	-1.26	0.01481	134.598	0.076
134.795	14	-1.26	0.01481	134.795	0.076
134.993	14	-1.26	0.01481	134.993	0.076
135.19	14	-1.26	0.01481	135.19	0.076
135.387	14	-1.26	0.01481	135.387	0.076
135.585	14	-1.26	0.01481	135.585	0.076
135.782	14	-1.26	0.01481	135.782	0.076
135.979	14	-1.26	0.01481	135.979	0.076
136.177	14	-1.26	0.01481	136.177	0.076
136.374	14	-1.26	0.01481	136.374	0.076
136.571	14	-1.26	0.01481	136.571	0.076
136.769	14	-1.26	0.01481	136.769	0.076
136.966	14	-1.26	0.01481	136.966	0.076
137.163	14	-1.26	0.01481	137.163	0.076
137.361	14	-1.26	0.01481	137.361	0.076
137.558	14	-1.26	0.01481	137.558	0.076
137.756	14	-1.26	0.01481	137.756	0.076
137.953	14	-1.26	0.01481	137.953	0.076
138.15	14	-1.26	0.01481	138.15	0.076
138.348	14	-1.26	0.01481	138.348	0.076
138.545	14	-1.26	0.01481	138.545	0.076
138.742	14	-1.26	0.01481	138.742	0.076
138.94	14	-1.26	0.01481	138.94	0.076
139.137	14	-1.26	0.01481	139.137	0.076
139.334	14	-1.26	0.01481	139.334	0.076
139.532	14	-1.26	0.01481	139.532	0.076
139.729	14	-1.26	0.01481	139.729	0.076
139.926	14	-1.26	0.01481	139.926	0.076
140.124	14	-1.26	0.01481	140.124	0.076
140.321	14	-1.26	0.01481	140.321	0.076
140.519	14	-1.26	0.01481	140.519	0.076
140.716	14	-1.26	0.01481	140.716	0.076
140.913	14	-1.26	0.01481	140.913	0.076
141.111	14	-1.26	0.01481	141.111	0.076
141.308	14	-1.26	0.01481	141.308	0.076
141.505	14	-1.26	0.01481	141.505	0.076
141.703	14	-1.26	0.01481	141.703	0.076
141.9	14	-1.26	0.01481	141.9	0.076
142.097	14	-1.26	0.01481	142.097	0.076
142.295	14	-1.26	0.01481	142.295	0.076
142.492	14	-1.26	0.01481	142.492	0.076
142.689	13	-2.26	0.00741	142.689	0.076
142.887	13	-2.26	0.00741	142.887	0.076
143.084	13	-2.26	0.00741	143.084	0.076
143.282	13	-2.26	0.00741	143.282	0.076
143.479	13	-2.26	0.00741	143.479	0.076
143.676	13	-2.26	0.00741	143.676	0.076
143.874	13	-2.26	0.00741	143.874	0.076
144.071	13	-2.26	0.00741	144.071	0.076
144.268	13	-2.26	0.00741	144.268	0.076
144.466	13	-2.26	0.00741	144.466	0.076
144.663	13	-2.26	0.00741	144.663	0.076
144.86	13	-2.26	0.00741	144.86	0.076
145.058	13	-2.26	0.00741	145.058	0.076
145.255	13	-2.26	0.00741	145.255	0.076
145.452	13	-2.26	0.00741	145.452	0.076
145.65	13	-2.26	0.00741	145.65	0.076
145.847	13	-2.26	0.00741	145.847	0.076
146.045	13	-2.26	0.00741	146.045	0.076
146.242	13	-2.26	0.00741	146.242	0.076
146.439	13	-2.26	0.00741	146.439	0.076
146.637	13	-2.26	0.00741	146.637	0.076
146.834	13	-2.26	0.00741	146.834	0.076
147.031	13	-2.26	0.00741	147.031	0.076
147.229	13	-2.26	0.00741	147.229	0.076
147.426	13	-2.26	0.00741	147.426	0.076
147.623	13	-2.26	0.00741	147.623	0.076
147.821	13	-2.26	0.00741	147.821	0.076
148.018	13	-2.26	0.00741	148.018	0.076
148.215	13	-2.26	0.00741	148.215	0.076
148.413	13	-2.26	0.00741	148.413	0.076
148.61	13	-2.26	0.00741	148.61	0.076
148.808	13	-2.26	0.00741	148.808	0.076
149.005	13	-2.26	0.00741	149.005	0.076
149.202	12	-3.26	0	149.202	0.076
149.4	12	-3.26	0	149.4	0.076
149.597	12	-3.26	0	149.597	0.076
149.794	12	-3.26	0	149.794	0.076
149.992	12	-3.26	0	149.992	0.076
		--	--	150.189	0.076
		--	--	150.386	0.076
		--	--	150.584	0.076
		--	--	150.781	0.076
